# Supplementary material for: Unilateral pulmonary oedema caused by eccentric mitral regurgitation—multimodality evidence of mechanism and reversal after transcatheter edge-to-edge repair: a case report
Source: Eur Heart J Case Rep. 2026 Mar 3;10(3):ytag144. doi: 10.1093/ehjcr/ytag144 (PMC12998535; doi:10.1093/ehjcr/ytag144)
Supplement: ytag144_Supplementary_Data [file ytag144_supplementary_data.zip]

Archive with 7 entries (7 files):
- Supplemental Figure 1.tif
- Video  2A.mp4
- Video  2B.mp4
- Video  2C.mp4
- Video1A.mp4
- Video1B.mp4
- Video1C.mp4
